# Supplementary material for: Natural Antioxidants Reduce Oxidative Stress and the Toxic Effects of RNA-CUG(exp) in an Inducible Glial Myotonic Dystrophy Type 1 Cell Model
Source: Antioxidants (Basel). 2025 Feb 25;14(3):260. doi: 10.3390/antiox14030260 (PMC11939792; doi:10.3390/antiox14030260)
Supplement: Supplementary file 1 [file antioxidants-14-00260-s001.zip]

Archive with 1 entries (1 files):
- antioxidants-3390468-supplementary.pdf
